# Supplementary material for: CD271 Identifies a Subpopulation with Enhanced Neural-like Potential Within Wharton Jelly Derived Mesenchymal Stem/Stromal Cells
Source: Int J Mol Sci. 2026 May 28;27(11):4896. doi: 10.3390/ijms27114896 (PMC13257159; doi:10.3390/ijms27114896)
Supplement: Supplementary file 1 [file ijms-27-04896-s001.zip]

Archive with 1 entries (1 files):
- ijms-4309918-supplementary.pdf
